# Supplementary material for: Single-Cell Transcriptomics Reveals the Complexity of the Tumor Microenvironment of Treatment-Naive Osteosarcoma
Source: Front Oncol. 2021 Jul 21;11:709210. doi: 10.3389/fonc.2021.709210 (PMC8335545; doi:10.3389/fonc.2021.709210)
Supplement: Supplementary Document 1 — Kaplan-Meier curve of the 518 genes associated with survival. [file DataSheet_1.zip]

Archive with 519 entries (518 files):
- Supplementary Document 1/
- Supplementary Document 1/sur.ABCA3.pdf
- Supplementary Document 1/sur.ABCA4.pdf
- Supplementary Document 1/sur.ABCB4.pdf
- Supplementary Document 1/sur.ABCC8.pdf
- Supplementary Document 1/sur.ABLIM1.pdf
- Supplementary Document 1/sur.AC003985.2.pdf
- Supplementary Document 1/sur.AC003991.1.pdf
- Supplementary Document 1/sur.AC004148.2.pdf
- Supplementary Document 1/sur.AC005037.1.pdf
- Supplementary Document 1/sur.AC005832.4.pdf
- Supplementary Document 1/sur.AC007182.1.pdf
- Supplementary Document 1/sur.AC007255.1.pdf
- Supplementary Document 1/sur.AC009154.2.pdf
- Supplementary Document 1/sur.AC009185.1.pdf
- Supplementary Document 1/sur.AC009414.2.pdf
- Supplementary Document 1/sur.AC009831.1.pdf
- Supplementary Document 1/sur.AC010175.1.pdf
- Supplementary Document 1/sur.AC010609.1.pdf
- Supplementary Document 1/sur.AC012363.2.pdf
- Supplementary Document 1/sur.AC016717.2.pdf
- Supplementary Document 1/sur.AC016813.1.pdf
- Supplementary Document 1/sur.AC017033.1.pdf
- Supplementary Document 1/sur.AC019197.1.pdf
- Supplementary Document 1/sur.AC020571.1.pdf
- Supplementary Document 1/sur.AC020718.1.pdf
- Supplementary Document 1/sur.AC020913.2.pdf
- Supplementary Document 1/sur.AC021242.3.pdf
- Supplementary Document 1/sur.AC025754.2.pdf
- Supplementary Document 1/sur.AC037198.2.pdf
- Supplementary Document 1/sur.AC037450.1.pdf
- Supplementary Document 1/sur.AC046195.1.pdf
- Supplementary Document 1/sur.AC068234.2.pdf
- Supplementary Document 1/sur.AC078845.1.pdf
- Supplementary Document 1/sur.AC087473.1.pdf
- Supplementary Document 1/sur.AC090192.2.pdf
- Supplementary Document 1/sur.AC090198.1.pdf
- Supplementary Document 1/sur.AC090371.1.pdf
- Supplementary Document 1/sur.AC090377.1.pdf
- Supplementary Document 1/sur.AC090922.1.pdf
- Supplementary Document 1/sur.AC091435.2.pdf
- Supplementary Document 1/sur.AC091564.6.pdf
- Supplementary Document 1/sur.AC092118.1.pdf
- Supplementary Document 1/sur.AC092325.1.pdf
- Supplementary Document 1/sur.AC092436.2.pdf
- Supplementary Document 1/sur.AC092634.5.pdf
- Supplementary Document 1/sur.AC093388.1.pdf
- Supplementary Document 1/sur.AC093730.1.pdf
- Supplementary Document 1/sur.AC093895.1.pdf
- Supplementary Document 1/sur.AC096564.1.pdf
- Supplementary Document 1/sur.AC097662.1.pdf
- Supplementary Document 1/sur.AC099521.1.pdf
- Supplementary Document 1/sur.AC100800.1.pdf
- Supplementary Document 1/sur.AC104435.2.pdf
- Supplementary Document 1/sur.AC105254.1.pdf
- Supplementary Document 1/sur.AC105446.1.pdf
- Supplementary Document 1/sur.AC109439.2.pdf
- Supplementary Document 1/sur.AC113386.1.pdf
- Supplementary Document 1/sur.AC114928.1.pdf
- Supplementary Document 1/sur.AC116366.2.pdf
- Supplementary Document 1/sur.AC116914.2.pdf
- Supplementary Document 1/sur.AC121338.2.pdf
- Supplementary Document 1/sur.AC125618.1.pdf
- Supplementary Document 1/sur.AC126614.1.pdf
- Supplementary Document 1/sur.AC133106.1.pdf
- Supplementary Document 1/sur.AC135012.3.pdf
- Supplementary Document 1/sur.AC137834.2.pdf
- Supplementary Document 1/sur.AC233723.1.pdf
- Supplementary Document 1/sur.AC243960.3.pdf
- Supplementary Document 1/sur.ACP5.pdf
- Supplementary Document 1/sur.AFG1L.pdf
- Supplementary Document 1/sur.AL133342.1.pdf
- Supplementary Document 1/sur.AL133551.1.pdf
- Supplementary Document 1/sur.AL136298.1.pdf
- Supplementary Document 1/sur.AL139095.4.pdf
- Supplementary Document 1/sur.AL139241.1.pdf
- Supplementary Document 1/sur.AL157400.4.pdf
- Supplementary Document 1/sur.AL158211.1.pdf
- Supplementary Document 1/sur.AL161630.1.pdf
- Supplementary Document 1/sur.AL358335.2.pdf
- Supplementary Document 1/sur.AL365434.2.pdf
- Supplementary Document 1/sur.AL451060.1.pdf
- Supplementary Document 1/sur.AL451069.1.pdf
- Supplementary Document 1/sur.AL512328.1.pdf
- Supplementary Document 1/sur.AL513314.1.pdf
- Supplementary Document 1/sur.AL583859.2.pdf
- Supplementary Document 1/sur.AL670729.1.pdf
- Supplementary Document 1/sur.AL683887.1.pdf
- Supplementary Document 1/sur.AMELX.pdf
- Supplementary Document 1/sur.ANGPT1.pdf
- Supplementary Document 1/sur.ANO5.pdf
- Supplementary Document 1/sur.ANXA13.pdf
- Supplementary Document 1/sur.ANXA8L1.pdf
- Supplementary Document 1/sur.AP000295.1.pdf
- Supplementary Document 1/sur.AP000302.1.pdf
- Supplementary Document 1/sur.AP000812.1.pdf
- Supplementary Document 1/sur.AP000851.1.pdf
- Supplementary Document 1/sur.AP000851.2.pdf
- Supplementary Document 1/sur.AP000904.1.pdf
- Supplementary Document 1/sur.AP001972.4.pdf
- Supplementary Document 1/sur.AP002387.2.pdf
- Supplementary Document 1/sur.AP002884.1.pdf
- Supplementary Document 1/sur.AP002989.1.pdf
- Supplementary Document 1/sur.AP003063.1.pdf
- Supplementary Document 1/sur.AP003063.2.pdf
- Supplementary Document 1/sur.AP003174.1.pdf
- Supplementary Document 1/sur.AP003469.2.pdf
- Supplementary Document 1/sur.ARL15.pdf
- Supplementary Document 1/sur.ARRDC4.pdf
- Supplementary Document 1/sur.ATAD2.pdf
- Supplementary Document 1/sur.ATP11C.pdf
- Supplementary Document 1/sur.ATP6V0D2.pdf
- Supplementary Document 1/sur.ATP6V1B2.pdf
- Supplementary Document 1/sur.ATP6V1C1.pdf
- Supplementary Document 1/sur.ATP8A1.pdf
- Supplementary Document 1/sur.ATP8A2.pdf
- Supplementary Document 1/sur.B4GAT1.pdf
- Supplementary Document 1/sur.BAIAP2L2.pdf
- Supplementary Document 1/sur.BAMBI.pdf
- Supplementary Document 1/sur.BEND2.pdf
- Supplementary Document 1/sur.BMP3.pdf
- Supplementary Document 1/sur.BMP8A.pdf
- Supplementary Document 1/sur.BMP8B.pdf
- Supplementary Document 1/sur.BOK.pdf
- Supplementary Document 1/sur.C16orf54.pdf
- Supplementary Document 1/sur.C1QTNF1.pdf
- Supplementary Document 1/sur.C5AR2.pdf
- Supplementary Document 1/sur.CA2.pdf
- Supplementary Document 1/sur.CA3-AS1.pdf
- Supplementary Document 1/sur.CA3.pdf
- Supplementary Document 1/sur.CA5A.pdf
- Supplementary Document 1/sur.CACNA1E.pdf
- Supplementary Document 1/sur.CACNB4.pdf
- Supplementary Document 1/sur.CAPN13.pdf
- Supplementary Document 1/sur.CARMIL2.pdf
- Supplementary Document 1/sur.CASP5.pdf
- Supplementary Document 1/sur.CCDC158.pdf
- Supplementary Document 1/sur.CCDC194.pdf
- Supplementary Document 1/sur.CCDC3.pdf
- Supplementary Document 1/sur.CCL3.pdf
- Supplementary Document 1/sur.CCL3L1.pdf
- Supplementary Document 1/sur.CD36.pdf
- Supplementary Document 1/sur.CDC14A.pdf
- Supplementary Document 1/sur.CDC20B.pdf
- Supplementary Document 1/sur.CDC42EP3.pdf
- Supplementary Document 1/sur.CDH15.pdf
- Supplementary Document 1/sur.CDH8.pdf
- Supplementary Document 1/sur.CDK18.pdf
- Supplementary Document 1/sur.CFAP300.pdf
- Supplementary Document 1/sur.CFAP44.pdf
- Supplementary Document 1/sur.CGREF1.pdf
- Supplementary Document 1/sur.CHML.pdf
- Supplementary Document 1/sur.CHMP4C.pdf
- Supplementary Document 1/sur.CHST13.pdf
- Supplementary Document 1/sur.CHST8.pdf
- Supplementary Document 1/sur.CITED4.pdf
- Supplementary Document 1/sur.CKB.pdf
- Supplementary Document 1/sur.CKMT1B.pdf
- Supplementary Document 1/sur.CLDN11.pdf
- Supplementary Document 1/sur.CLEC11A.pdf
- Supplementary Document 1/sur.CLEC4A.pdf
- Supplementary Document 1/sur.CLIC5.pdf
- Supplementary Document 1/sur.CLIC6.pdf
- Supplementary Document 1/sur.CLNS1A.pdf
- Supplementary Document 1/sur.CNNM2.pdf
- Supplementary Document 1/sur.CNTNAP4.pdf
- Supplementary Document 1/sur.COBL.pdf
- Supplementary Document 1/sur.COL17A1.pdf
- Supplementary Document 1/sur.COL22A1.pdf
- Supplementary Document 1/sur.COL4A3.pdf
- Supplementary Document 1/sur.COL4A4.pdf
- Supplementary Document 1/sur.COLEC10.pdf
- Supplementary Document 1/sur.CORT.pdf
- Supplementary Document 1/sur.CPA6.pdf
- Supplementary Document 1/sur.CPE.pdf
- Supplementary Document 1/sur.CPN2.pdf
- Supplementary Document 1/sur.CPNE5.pdf
- Supplementary Document 1/sur.CR1L.pdf
- Supplementary Document 1/sur.CST3.pdf
- Supplementary Document 1/sur.CSTB.pdf
- Supplementary Document 1/sur.CTH.pdf
- Supplementary Document 1/sur.CTSK.pdf
- Supplementary Document 1/sur.CXADR.pdf
- Supplementary Document 1/sur.CYFIP2.pdf
- Supplementary Document 1/sur.CYP27B1.pdf
- Supplementary Document 1/sur.CYSLTR2.pdf
- Supplementary Document 1/sur.DAPL1.pdf
- Supplementary Document 1/sur.DBNDD2.pdf
- Supplementary Document 1/sur.DCAF13.pdf
- Supplementary Document 1/sur.DCSTAMP.pdf
- Supplementary Document 1/sur.DERL3.pdf
- Supplementary Document 1/sur.DIRAS2.pdf
- Supplementary Document 1/sur.DKK1.pdf
- Supplementary Document 1/sur.DLX2-DT.pdf
- Supplementary Document 1/sur.DLX2.pdf
- Supplementary Document 1/sur.DLX3.pdf
- Supplementary Document 1/sur.DMP1.pdf
- Supplementary Document 1/sur.DMRT2.pdf
- Supplementary Document 1/sur.DNAAF4.pdf
- Supplementary Document 1/sur.DNAH6.pdf
- Supplementary Document 1/sur.DNAI1.pdf
- Supplementary Document 1/sur.DNAJC5B.pdf
- Supplementary Document 1/sur.DNAJC6.pdf
- Supplementary Document 1/sur.DPEP1.pdf
- Supplementary Document 1/sur.DTX4.pdf
- Supplementary Document 1/sur.DUSP21.pdf
- Supplementary Document 1/sur.EBF1.pdf
- Supplementary Document 1/sur.EDN2.pdf
- Supplementary Document 1/sur.EFHD1.pdf
- Supplementary Document 1/sur.EGR3.pdf
- Supplementary Document 1/sur.EID1.pdf
- Supplementary Document 1/sur.ENTPD3.pdf
- Supplementary Document 1/sur.EPCAM.pdf
- Supplementary Document 1/sur.EQTN.pdf
- Supplementary Document 1/sur.ERBB4.pdf
- Supplementary Document 1/sur.ERMP1.pdf
- Supplementary Document 1/sur.ESM1.pdf
- Supplementary Document 1/sur.F5.pdf
- Supplementary Document 1/sur.FAM136A.pdf
- Supplementary Document 1/sur.FAM156B.pdf
- Supplementary Document 1/sur.FAM166B.pdf
- Supplementary Document 1/sur.FAM189A2.pdf
- Supplementary Document 1/sur.FAM19A4.pdf
- Supplementary Document 1/sur.FAM241A.pdf
- Supplementary Document 1/sur.FAM49B.pdf
- Supplementary Document 1/sur.FAM71B.pdf
- Supplementary Document 1/sur.FAM91A1.pdf
- Supplementary Document 1/sur.FAM96A.pdf
- Supplementary Document 1/sur.FARP2.pdf
- Supplementary Document 1/sur.FBXO32.pdf
- Supplementary Document 1/sur.FCER2.pdf
- Supplementary Document 1/sur.FDX1.pdf
- Supplementary Document 1/sur.FEZF2.pdf
- Supplementary Document 1/sur.FKBP1C.pdf
- Supplementary Document 1/sur.FLJ45513.pdf
- Supplementary Document 1/sur.FOXF1.pdf
- Supplementary Document 1/sur.FRMD3.pdf
- Supplementary Document 1/sur.FXYD6.pdf
- Supplementary Document 1/sur.GADD45B.pdf
- Supplementary Document 1/sur.GADL1.pdf
- Supplementary Document 1/sur.GALNT6.pdf
- Supplementary Document 1/sur.GALR1.pdf
- Supplementary Document 1/sur.GLDC.pdf
- Supplementary Document 1/sur.GNAT3.pdf
- Supplementary Document 1/sur.GNG4.pdf
- Supplementary Document 1/sur.GNGT2.pdf
- Supplementary Document 1/sur.GP5.pdf
- Supplementary Document 1/sur.GPRC5C.pdf
- Supplementary Document 1/sur.GPX3.pdf
- Supplementary Document 1/sur.GRAMD1B.pdf
- Supplementary Document 1/sur.GRHL1.pdf
- Supplementary Document 1/sur.GRIK3.pdf
- Supplementary Document 1/sur.GZMA.pdf
- Supplementary Document 1/sur.GZMK.pdf
- Supplementary Document 1/sur.HAVCR1.pdf
- Supplementary Document 1/sur.HCN4.pdf
- Supplementary Document 1/sur.HCRT.pdf
- Supplementary Document 1/sur.HDDC2.pdf
- Supplementary Document 1/sur.HES5.pdf
- Supplementary Document 1/sur.HIST3H2A.pdf
- Supplementary Document 1/sur.HIST3H2BB.pdf
- Supplementary Document 1/sur.HOXB5.pdf
- Supplementary Document 1/sur.HOXB8.pdf
- Supplementary Document 1/sur.HRASLS2.pdf
- Supplementary Document 1/sur.HRASLS5.pdf
- Supplementary Document 1/sur.HYAL1.pdf
- Supplementary Document 1/sur.IBSP.pdf
- Supplementary Document 1/sur.IGSF11.pdf
- Supplementary Document 1/sur.IL1R2.pdf
- Supplementary Document 1/sur.ISM1.pdf
- Supplementary Document 1/sur.ITGB3.pdf
- Supplementary Document 1/sur.ITK.pdf
- Supplementary Document 1/sur.JAKMIP2.pdf
- Supplementary Document 1/sur.KAZALD1.pdf
- Supplementary Document 1/sur.KCNA2.pdf
- Supplementary Document 1/sur.KCNB1.pdf
- Supplementary Document 1/sur.KCNE3.pdf
- Supplementary Document 1/sur.KCNJ3.pdf
- Supplementary Document 1/sur.KCNK16.pdf
- Supplementary Document 1/sur.KCNK17.pdf
- Supplementary Document 1/sur.KCNS3.pdf
- Supplementary Document 1/sur.KIAA0040.pdf
- Supplementary Document 1/sur.KIAA2012.pdf
- Supplementary Document 1/sur.KLHL38.pdf
- Supplementary Document 1/sur.KLK14.pdf
- Supplementary Document 1/sur.KLK2.pdf
- Supplementary Document 1/sur.KMO.pdf
- Supplementary Document 1/sur.LALBA.pdf
- Supplementary Document 1/sur.LBHD1.pdf
- Supplementary Document 1/sur.LCLAT1.pdf
- Supplementary Document 1/sur.LGALS12.pdf
- Supplementary Document 1/sur.LGR6.pdf
- Supplementary Document 1/sur.LINC01603.pdf
- Supplementary Document 1/sur.LINC01754.pdf
- Supplementary Document 1/sur.LINC01792.pdf
- Supplementary Document 1/sur.LINC01836.pdf
- Supplementary Document 1/sur.LINC01918.pdf
- Supplementary Document 1/sur.LINC02044.pdf
- Supplementary Document 1/sur.LINC02072.pdf
- Supplementary Document 1/sur.LINC02105.pdf
[truncated: 219 more entries]
