# Supplementary material for: Single-Cell Transcriptomics Reveals the Complexity of the Tumor Microenvironment of Treatment-Naive Osteosarcoma
Source: Front Oncol. 2021 Jul 21;11:709210. doi: 10.3389/fonc.2021.709210 (PMC8335545; doi:10.3389/fonc.2021.709210)
Supplement: Supplementary Document 2 — Kaplan-Meier curve of the 85 malignant genes associated with survival. [file DataSheet_2.zip]

Archive with 86 entries (85 files):
- Supplementary Document 2/
- Supplementary Document 2/sur.ABLIM1.pdf
- Supplementary Document 2/sur.AC017033.1.pdf
- Supplementary Document 2/sur.AC092118.1.pdf
- Supplementary Document 2/sur.AC093730.1.pdf
- Supplementary Document 2/sur.AC096564.1.pdf
- Supplementary Document 2/sur.AC099521.1.pdf
- Supplementary Document 2/sur.AC116366.2.pdf
- Supplementary Document 2/sur.AL161630.1.pdf
- Supplementary Document 2/sur.AL583859.2.pdf
- Supplementary Document 2/sur.AP000851.2.pdf
- Supplementary Document 2/sur.AP003063.1.pdf
- Supplementary Document 2/sur.BAIAP2L2.pdf
- Supplementary Document 2/sur.BAMBI.pdf
- Supplementary Document 2/sur.BMP8B.pdf
- Supplementary Document 2/sur.BOK.pdf
- Supplementary Document 2/sur.CACNB4.pdf
- Supplementary Document 2/sur.CCDC194.pdf
- Supplementary Document 2/sur.CCDC3.pdf
- Supplementary Document 2/sur.CDC42EP3.pdf
- Supplementary Document 2/sur.CFAP44.pdf
- Supplementary Document 2/sur.CGREF1.pdf
- Supplementary Document 2/sur.CHST13.pdf
- Supplementary Document 2/sur.CHST8.pdf
- Supplementary Document 2/sur.CITED4.pdf
- Supplementary Document 2/sur.CLDN11.pdf
- Supplementary Document 2/sur.COL22A1.pdf
- Supplementary Document 2/sur.COL4A3.pdf
- Supplementary Document 2/sur.COLEC10.pdf
- Supplementary Document 2/sur.CORT.pdf
- Supplementary Document 2/sur.CPA6.pdf
- Supplementary Document 2/sur.CPE.pdf
- Supplementary Document 2/sur.CPNE5.pdf
- Supplementary Document 2/sur.CXADR.pdf
- Supplementary Document 2/sur.DLX2-DT.pdf
- Supplementary Document 2/sur.DLX3.pdf
- Supplementary Document 2/sur.DMRT2.pdf
- Supplementary Document 2/sur.DNAI1.pdf
- Supplementary Document 2/sur.DPEP1.pdf
- Supplementary Document 2/sur.ERMP1.pdf
- Supplementary Document 2/sur.FAM166B.pdf
- Supplementary Document 2/sur.FAM189A2.pdf
- Supplementary Document 2/sur.FAM91A1.pdf
- Supplementary Document 2/sur.FDX1.pdf
- Supplementary Document 2/sur.FLJ45513.pdf
- Supplementary Document 2/sur.FXYD6.pdf
- Supplementary Document 2/sur.GNG4.pdf
- Supplementary Document 2/sur.GRAMD1B.pdf
- Supplementary Document 2/sur.HIST3H2A.pdf
- Supplementary Document 2/sur.KAZALD1.pdf
- Supplementary Document 2/sur.LGR6.pdf
- Supplementary Document 2/sur.LINC02044.pdf
- Supplementary Document 2/sur.LOXL4.pdf
- Supplementary Document 2/sur.LTK.pdf
- Supplementary Document 2/sur.MCAM.pdf
- Supplementary Document 2/sur.MT1A.pdf
- Supplementary Document 2/sur.MTSS1.pdf
- Supplementary Document 2/sur.NCAM1.pdf
- Supplementary Document 2/sur.NLRP2B.pdf
- Supplementary Document 2/sur.OPN3.pdf
- Supplementary Document 2/sur.OXCT2.pdf
- Supplementary Document 2/sur.PGF.pdf
- Supplementary Document 2/sur.PHOSPHO1.pdf
- Supplementary Document 2/sur.PKP4-AS1.pdf
- Supplementary Document 2/sur.PROSER2.pdf
- Supplementary Document 2/sur.RAMP1.pdf
- Supplementary Document 2/sur.RASGRP2.pdf
- Supplementary Document 2/sur.RHBDL2.pdf
- Supplementary Document 2/sur.RNF139.pdf
- Supplementary Document 2/sur.SATB2.pdf
- Supplementary Document 2/sur.SEMA5A.pdf
- Supplementary Document 2/sur.SGMS2.pdf
- Supplementary Document 2/sur.SLC8A3.pdf
- Supplementary Document 2/sur.SMPDL3B.pdf
- Supplementary Document 2/sur.SOST.pdf
- Supplementary Document 2/sur.SQLE.pdf
- Supplementary Document 2/sur.SYT12.pdf
- Supplementary Document 2/sur.TBRG1.pdf
- Supplementary Document 2/sur.TM4SF19.pdf
- Supplementary Document 2/sur.TMCC2.pdf
- Supplementary Document 2/sur.TP53I11.pdf
- Supplementary Document 2/sur.TPRG1.pdf
- Supplementary Document 2/sur.TRIM17.pdf
- Supplementary Document 2/sur.TRIM21.pdf
- Supplementary Document 2/sur.TXNL4A.pdf
- Supplementary Document 2/sur.WDR66.pdf
